# Supplementary material for: Temporal and spatial interactions in sympatric ungulates: Insights from Japanese serow and sika deer
Source: PLoS One. 2025 Aug 18;20(8):e0330171. doi: 10.1371/journal.pone.0330171 (PMC12360589; doi:10.1371/journal.pone.0330171)
Supplement: S1 Table — (CSV) [file pone.0330171.s001.csv]

NO.	CAMERA TYPE	CAMERA SITE	SPECIES	YEAR	DAY-MONTH	SEASON	TIME
1	Marifu	site 01	Japanese serow	2015	10-Jul	summer	14:40
2	Marifu	site 01	Japanese serow	2015	11-Jul	summer	5:54
3	Marifu	site 01	Japanese serow	2015	14-Jul	summer	4:27
4	Marifu	site 01	Japanese serow	2015	24-Jul	summer	21:27
5	Marifu	site 01	Japanese serow	2015	2-Aug	summer	15:40
6	Marifu	site 01	Japanese serow	2015	4-Aug	summer	7:47
7	Marifu	site 01	Japanese serow	2015	4-Aug	summer	15:33
8	Marifu	site 01	Japanese serow	2015	10-Aug	summer	8:36
9	Marifu	site 01	Japanese serow	2015	13-Aug	summer	5:44
10	Marifu	site 01	Japanese serow	2015	19-Aug	summer	3:27
11	Marifu	site 01	Japanese serow	2015	24-Sep	autumn	19:52
12	Marifu	site 01	Japanese serow	2015	2-Oct	autumn	21:08
13	Marifu	site 01	Japanese serow	2015	20-Oct	autumn	1:41
14	Marifu	site 02	Japanese serow	2015	18-Jul	summer	8:40
15	Marifu	site 03	Japanese serow	2015	11-Jul	summer	15:28
16	Marifu	site 03	Japanese serow	2015	28-Aug	summer	2:50
17	Marifu	site 03	Japanese serow	2015	6-Oct	autumn	17:23
18	Marifu	site 04	Japanese serow	2015	11-Jul	summer	18:29
19	Marifu	site 04	Japanese serow	2015	10-Aug	summer	8:47
20	Marifu	site 05	Japanese serow	2015	16-Jul	summer	21:28
21	Marifu	site 05	Japanese serow	2015	21-Jul	summer	14:52
22	Marifu	site 05	Japanese serow	2015	28-Jul	summer	16:19
23	Marifu	site 05	Japanese serow	2015	31-Jul	summer	11:18
24	Marifu	site 05	Japanese serow	2015	14-Aug	summer	0:51
25	Marifu	site 05	Japanese serow	2015	15-Sep	autumn	20:38
26	Marifu	site 05	Japanese serow	2015	7-Oct	autumn	21:42
27	Marifu	site 07	Japanese serow	2015	18-Jul	summer	19:17
28	Marifu	site 07	Japanese serow	2015	4-Aug	summer	7:04
29	Marifu	site 07	Japanese serow	2015	27-Aug	summer	15:00
30	Marifu	site 07	Japanese serow	2015	16-Sep	autumn	1:41
31	Marifu	site 07	Japanese serow	2015	21-Sep	autumn	4:11
32	Marifu	site 07	Japanese serow	2015	22-Oct	autumn	3:48
33	Marifu	site 11	Japanese serow	2015	13-Aug	summer	5:08
34	Marifu	site 15	Japanese serow	2016	24-Sep	autumn	1:18
35	Marifu	site 15	Japanese serow	2016	24-Sep	autumn	1:58
36	Marifu	site 15	Japanese serow	2016	3-Oct	autumn	14:20
37	Marifu	site 15	Japanese serow	2016	16-Oct	autumn	2:19
38	Marifu	site 15	Japanese serow	2016	19-Oct	autumn	6:16
39	Marifu	site 17	Japanese serow	2016	26-Aug	summer	16:16
40	Marifu	site 17	Japanese serow	2016	7-Sep	autumn	15:50
41	Marifu	site 18	Japanese serow	2016	19-Jul	summer	8:40
42	Marifu	site 18	Japanese serow	2016	24-Jul	summer	11:57
43	Marifu	site 18	Japanese serow	2016	25-Jul	summer	22:34
44	Marifu	site 18	Japanese serow	2016	1-Aug	summer	8:14
45	Marifu	site 18	Japanese serow	2016	5-Aug	summer	17:24
46	Marifu	site 18	Japanese serow	2016	5-Aug	summer	18:19
47	Marifu	site 20	Japanese serow	2016	16-Jul	summer	21:33
48	Marifu	site 20	Japanese serow	2016	29-Jul	summer	13:46
49	Marifu	site 20	Japanese serow	2016	11-Aug	summer	1:05
50	Marifu	site 20	Japanese serow	2016	4-Sep	autumn	3:54
51	Marifu	site 20	Japanese serow	2016	22-Oct	autumn	23:01
52	Marifu	site 20	Japanese serow	2016	30-Oct	autumn	23:36
53	Marifu	site 21	Japanese serow	2016	10-Aug	summer	10:24
54	Marifu	site 21	Japanese serow	2016	19-Aug	summer	10:10
55	Marifu	site 21	Japanese serow	2016	25-Aug	summer	6:36
56	Marifu	site 22	Japanese serow	2016	5-Jul	summer	0:02
57	Marifu	site 22	Japanese serow	2016	11-Jul	summer	6:44
58	Marifu	site 22	Japanese serow	2016	12-Jul	summer	9:27
59	Marifu	site 22	Japanese serow	2016	23-Jul	summer	0:35
60	Marifu	site 22	Japanese serow	2016	28-Jul	summer	12:51
61	Marifu	site 22	Japanese serow	2016	30-Jul	summer	2:03
62	Marifu	site 22	Japanese serow	2016	30-Jul	summer	6:46
63	Marifu	site 22	Japanese serow	2016	2-Aug	summer	4:35
64	Marifu	site 22	Japanese serow	2016	5-Aug	summer	12:07
65	Marifu	site 22	Japanese serow	2016	6-Aug	summer	16:09
66	Marifu	site 22	Japanese serow	2016	7-Aug	summer	8:17
67	Marifu	site 23	Japanese serow	2016	7-Jul	summer	6:47
68	Marifu	site 23	Japanese serow	2016	10-Jul	summer	15:14
69	Marifu	site 23	Japanese serow	2016	22-Jul	summer	15:35
70	Marifu	site 23	Japanese serow	2016	22-Jul	summer	20:39
71	Marifu	site 23	Japanese serow	2016	24-Jul	summer	9:44
72	Marifu	site 23	Japanese serow	2016	30-Jul	summer	22:36
73	Marifu	site 23	Japanese serow	2016	4-Aug	summer	5:03
74	Marifu	site 23	Japanese serow	2016	7-Aug	summer	7:50
75	Marifu	site 23	Japanese serow	2016	14-Aug	summer	1:31
76	Marifu	site 23	Japanese serow	2016	26-Aug	summer	19:30
77	Marifu	site 23	Japanese serow	2016	10-Sep	autumn	19:07
78	Marifu	site 23	Japanese serow	2016	14-Sep	autumn	14:50
79	Marifu	site 23	Japanese serow	2016	22-Oct	autumn	7:10
80	Marifu	site 24	Japanese serow	2016	4-Oct	autumn	17:13
81	Marifu	site 24	Japanese serow	2016	19-Oct	autumn	14:50
82	Marifu	site 25	Japanese serow	2016	11-Oct	autumn	20:42
83	Marifu	site 25	Japanese serow	2016	30-Oct	autumn	6:57
84	Marifu	site 26	Japanese serow	2017	6-Jul	summer	8:44
85	Marifu	site 26	Japanese serow	2017	15-Jul	summer	5:57
86	Marifu	site 26	Japanese serow	2017	27-Jul	summer	8:26
87	Marifu	site 26	Japanese serow	2017	28-Aug	summer	10:24
88	Marifu	site 26	Japanese serow	2017	28-Aug	summer	23:42
89	Marifu	site 27	Japanese serow	2017	14-Jul	summer	16:10
90	Marifu	site 27	Japanese serow	2017	24-Sep	autumn	16:46
91	Marifu	site 27	Japanese serow	2017	5-Oct	autumn	5:13
92	Marifu	site 27	Japanese serow	2017	11-Oct	autumn	6:43
93	Marifu	site 28	Japanese serow	2017	27-Jul	summer	0:02
94	Marifu	site 28	Japanese serow	2017	29-Jul	summer	23:49
95	Marifu	site 28	Japanese serow	2017	30-Jul	summer	13:12
96	Marifu	site 28	Japanese serow	2017	31-Jul	summer	8:09
97	Marifu	site 28	Japanese serow	2017	31-Jul	summer	10:06
98	Marifu	site 28	Japanese serow	2017	1-Aug	summer	18:54
99	Marifu	site 28	Japanese serow	2017	3-Aug	summer	9:25
100	Marifu	site 28	Japanese serow	2017	5-Aug	summer	22:56
101	Marifu	site 28	Japanese serow	2017	11-Aug	summer	18:45
102	Marifu	site 28	Japanese serow	2017	16-Aug	summer	18:08
103	Marifu	site 28	Japanese serow	2017	2-Sep	autumn	11:06
104	Marifu	site 28	Japanese serow	2017	2-Sep	autumn	13:14
105	Marifu	site 28	Japanese serow	2017	4-Sep	autumn	19:47
106	Marifu	site 28	Japanese serow	2017	10-Sep	autumn	6:23
107	Marifu	site 28	Japanese serow	2017	9-Oct	autumn	21:22
108	Marifu	site 29	Japanese serow	2017	21-Jul	summer	5:19
109	Marifu	site 30	Japanese serow	2017	9-Jul	summer	21:08
110	Marifu	site 30	Japanese serow	2017	15-Jul	summer	8:50
111	Marifu	site 30	Japanese serow	2017	3-Aug	summer	5:28
112	Marifu	site 30	Japanese serow	2017	16-Aug	summer	17:25
113	Marifu	site 30	Japanese serow	2017	29-Sep	autumn	18:55
114	Marifu	site 30	Japanese serow	2017	5-Oct	autumn	0:39
115	Marifu	site 31	Japanese serow	2017	21-Jul	summer	12:17
116	Marifu	site 31	Japanese serow	2017	30-Jul	summer	6:43
117	Marifu	site 31	Japanese serow	2017	4-Aug	summer	13:38
118	Marifu	site 31	Japanese serow	2017	11-Aug	summer	8:22
119	Marifu	site 31	Japanese serow	2017	11-Aug	summer	14:00
120	Marifu	site 31	Japanese serow	2017	28-Aug	summer	13:14
121	Marifu	site 31	Japanese serow	2017	2-Oct	autumn	7:16
122	Marifu	site 31	Japanese serow	2017	22-Oct	autumn	1:11
123	Marifu	site 32	Japanese serow	2017	10-Jul	summer	15:50
124	Marifu	site 32	Japanese serow	2017	14-Jul	summer	15:04
125	Marifu	site 32	Japanese serow	2017	21-Jul	summer	10:36
126	Marifu	site 32	Japanese serow	2017	26-Oct	autumn	22:17
127	Marifu	site 32	Japanese serow	2017	26-Oct	autumn	23:20
128	Marifu	site 34	Japanese serow	2017	23-Jul	summer	21:06
129	Marifu	site 34	Japanese serow	2017	24-Jul	summer	14:58
130	Marifu	site 34	Japanese serow	2017	7-Oct	autumn	8:35
131	Marifu	site 34	Japanese serow	2017	7-Oct	autumn	13:18
132	Marifu	site 34	Japanese serow	2017	27-Oct	autumn	7:59
133	Hykecam	site 35	Japanese serow	2017	6-Aug	summer	15:14
134	Hykecam	site 36	Japanese serow	2017	30-Jul	summer	5:38
135	Hykecam	site 36	Japanese serow	2017	2-Sep	autumn	15:07
136	Hykecam	site 36	Japanese serow	2017	9-Sep	autumn	21:39
137	Hykecam	site 36	Japanese serow	2017	24-Oct	autumn	21:38
138	Hykecam	site 36	Japanese serow	2017	26-Oct	autumn	14:52
139	Hykecam	site 37	Japanese serow	2017	9-Jul	summer	18:30
140	Hykecam	site 37	Japanese serow	2017	9-Jul	summer	22:15
141	Hykecam	site 37	Japanese serow	2017	10-Jul	summer	5:35
142	Hykecam	site 37	Japanese serow	2017	12-Jul	summer	12:13
143	Hykecam	site 37	Japanese serow	2017	14-Jul	summer	2:28
144	Hykecam	site 37	Japanese serow	2017	14-Jul	summer	8:05
145	Hykecam	site 37	Japanese serow	2017	14-Jul	summer	14:36
146	Hykecam	site 37	Japanese serow	2017	15-Jul	summer	20:04
147	Hykecam	site 37	Japanese serow	2017	16-Jul	summer	11:02
148	Hykecam	site 37	Japanese serow	2017	18-Jul	summer	0:38
149	Hykecam	site 37	Japanese serow	2017	20-Jul	summer	2:11
150	Hykecam	site 37	Japanese serow	2017	21-Jul	summer	23:28
151	Hykecam	site 37	Japanese serow	2017	23-Jul	summer	23:36
152	Hykecam	site 37	Japanese serow	2017	30-Jul	summer	22:16
153	Hykecam	site 37	Japanese serow	2017	31-Jul	summer	21:08
154	Hykecam	site 37	Japanese serow	2017	1-Aug	summer	21:36
155	Hykecam	site 37	Japanese serow	2017	3-Aug	summer	3:27
156	Hykecam	site 37	Japanese serow	2017	3-Aug	summer	9:28
157	Hykecam	site 37	Japanese serow	2017	7-Aug	summer	14:01
158	Hykecam	site 37	Japanese serow	2017	11-Aug	summer	6:38
159	Hykecam	site 37	Japanese serow	2017	11-Aug	summer	18:56
160	Hykecam	site 37	Japanese serow	2017	11-Aug	summer	23:00
161	Hykecam	site 37	Japanese serow	2017	15-Aug	summer	4:39
162	Hykecam	site 37	Japanese serow	2017	15-Aug	summer	15:37
163	Hykecam	site 37	Japanese serow	2017	19-Aug	summer	10:06
164	Hykecam	site 37	Japanese serow	2017	21-Aug	summer	2:56
165	Hykecam	site 37	Japanese serow	2017	22-Aug	summer	4:57
166	Hykecam	site 37	Japanese serow	2017	29-Aug	summer	1:58
167	Hykecam	site 37	Japanese serow	2017	8-Sep	autumn	21:37
168	Hykecam	site 37	Japanese serow	2017	14-Sep	autumn	23:42
169	Hykecam	site 37	Japanese serow	2017	15-Sep	autumn	2:29
170	Hykecam	site 37	Japanese serow	2017	15-Sep	autumn	4:21
171	Hykecam	site 37	Japanese serow	2017	19-Sep	autumn	19:18
172	Hykecam	site 37	Japanese serow	2017	24-Sep	autumn	1:02
173	Hykecam	site 37	Japanese serow	2017	1-Oct	autumn	20:58
174	Hykecam	site 37	Japanese serow	2017	3-Oct	autumn	23:45
175	Hykecam	site 37	Japanese serow	2017	8-Oct	autumn	3:07
176	Hykecam	site 37	Japanese serow	2017	9-Oct	autumn	1:28
177	Hykecam	site 37	Japanese serow	2017	10-Oct	autumn	4:38
178	Hykecam	site 37	Japanese serow	2017	17-Oct	autumn	14:26
179	Hykecam	site 38	Japanese serow	2017	30-Jul	summer	16:11
180	Hykecam	site 37	Japanese serow	2017	30-Jul	summer	23:47
181	Hykecam	site 38	Japanese serow	2017	6-Aug	summer	12:05
182	Hykecam	site 37	Japanese serow	2017	16-Aug	summer	9:06
183	Hykecam	site 38	Japanese serow	2017	30-Aug	summer	6:07
184	Hykecam	site 37	Japanese serow	2017	8-Oct	autumn	19:41
185	Marifu	site 01	sika deer	2015	11-Oct	autumn	12:29
186	Marifu	site 01	sika deer	2015	23-Oct	autumn	10:35
187	Marifu	site 02	sika deer	2015	11-Aug	summer	13:10
188	Marifu	site 02	sika deer	2015	12-Aug	summer	9:38
189	Marifu	site 04	sika deer	2015	12-Aug	summer	7:19
190	Marifu	site 04	sika deer	2015	12-Sep	autumn	0:17
191	Marifu	site 04	sika deer	2015	13-Sep	autumn	1:05
192	Marifu	site 04	sika deer	2015	14-Sep	autumn	2:36
193	Marifu	site 04	sika deer	2015	15-Sep	autumn	3:39
194	Marifu	site 04	sika deer	2015	19-Sep	autumn	0:53
195	Marifu	site 04	sika deer	2015	21-Sep	autumn	15:26
196	Marifu	site 04	sika deer	2015	22-Sep	autumn	14:55
197	Marifu	site 04	sika deer	2015	28-Sep	autumn	3:42
198	Marifu	site 05	sika deer	2015	11-Sep	autumn	1:45
199	Marifu	site 07	sika deer	2015	1-Aug	summer	5:32
200	Marifu	site 07	sika deer	2015	23-Sep	autumn	6:56
201	Marifu	site 07	sika deer	2015	18-Oct	autumn	16:27
202	Marifu	site 08	sika deer	2015	13-Oct	autumn	9:04
203	Marifu	site 11	sika deer	2015	7-Aug	summer	14:21
204	Reconyx	site 14	sika deer	2015	22-Sep	autumn	4:25
205	Marifu	site 15	sika deer	2016	1-Oct	autumn	6:35
206	Marifu	site 15	sika deer	2016	4-Oct	autumn	12:57
207	Marifu	site 15	sika deer	2016	19-Oct	autumn	8:00
208	Marifu	site 16	sika deer	2016	29-Aug	summer	3:04
209	Marifu	site 16	sika deer	2016	2-Sep	autumn	4:07
210	Marifu	site 16	sika deer	2016	25-Sep	autumn	13:11
211	Marifu	site 16	sika deer	2016	10-Oct	autumn	11:25
212	Marifu	site 17	sika deer	2016	30-Aug	summer	15:22
213	Marifu	site 17	sika deer	2016	29-Sep	autumn	15:59
214	Marifu	site 17	sika deer	2016	29-Sep	autumn	16:50
215	Marifu	site 17	sika deer	2016	1-Oct	autumn	12:55
216	Marifu	site 18	sika deer	2016	17-Aug	summer	1:36
217	Marifu	site 18	sika deer	2016	26-Sep	autumn	12:41
218	Marifu	site 18	sika deer	2016	30-Sep	autumn	17:16
219	Marifu	site 18	sika deer	2016	5-Oct	autumn	5:26
220	Marifu	site 18	sika deer	2016	14-Oct	autumn	9:36
221	Marifu	site 19	sika deer	2016	17-Jul	summer	21:27
222	Marifu	site 19	sika deer	2016	6-Aug	summer	20:22
223	Marifu	site 19	sika deer	2016	2-Oct	autumn	20:11
224	Marifu	site 19	sika deer	2016	31-Oct	autumn	6:49
225	Marifu	site 20	sika deer	2016	18-Jul	summer	19:08
226	Marifu	site 20	sika deer	2016	25-Jul	summer	18:36
227	Marifu	site 20	sika deer	2016	1-Sep	autumn	23:21
228	Marifu	site 20	sika deer	2016	1-Oct	autumn	5:53
229	Marifu	site 21	sika deer	2016	16-Oct	autumn	7:50
230	Marifu	site 22	sika deer	2016	6-Jul	summer	18:27
231	Marifu	site 22	sika deer	2016	15-Jul	summer	15:00
232	Marifu	site 22	sika deer	2016	1-Aug	summer	19:54
233	Marifu	site 22	sika deer	2016	2-Aug	summer	1:12
234	Marifu	site 22	sika deer	2016	20-Aug	summer	3:18
235	Marifu	site 22	sika deer	2016	26-Aug	summer	6:58
236	Marifu	site 22	sika deer	2016	11-Sep	autumn	6:15
237	Marifu	site 22	sika deer	2016	23-Sep	autumn	11:20
238	Marifu	site 22	sika deer	2016	23-Sep	autumn	14:35
239	Marifu	site 22	sika deer	2016	13-Oct	autumn	6:51
240	Marifu	site 22	sika deer	2016	15-Oct	autumn	8:08
241	Marifu	site 22	sika deer	2016	22-Oct	autumn	14:08
242	Marifu	site 23	sika deer	2016	6-Aug	summer	20:48
243	Marifu	site 23	sika deer	2016	7-Aug	summer	19:14
244	Marifu	site 23	sika deer	2016	11-Sep	autumn	6:00
245	Marifu	site 23	sika deer	2016	19-Sep	autumn	12:27
246	Marifu	site 23	sika deer	2016	6-Oct	autumn	16:41
247	Marifu	site 23	sika deer	2016	8-Oct	autumn	11:13
248	Marifu	site 23	sika deer	2016	11-Oct	autumn	18:08
249	Marifu	site 23	sika deer	2016	22-Oct	autumn	12:46
250	Marifu	site 23	sika deer	2016	23-Oct	autumn	19:03
251	Marifu	site 23	sika deer	2016	29-Oct	autumn	10:36
252	Marifu	site 24	sika deer	2016	28-Aug	summer	15:55
253	Marifu	site 24	sika deer	2016	13-Sep	autumn	21:44
254	Marifu	site 24	sika deer	2016	17-Sep	autumn	11:28
255	Marifu	site 24	sika deer	2016	30-Sep	autumn	8:29
256	Marifu	site 24	sika deer	2016	2-Oct	autumn	15:51
257	Marifu	site 25	sika deer	2016	26-Sep	autumn	10:31
258	Marifu	site 25	sika deer	2016	12-Oct	autumn	16:37
259	Marifu	site 25	sika deer	2016	15-Oct	autumn	5:42
260	Marifu	site 25	sika deer	2016	16-Oct	autumn	8:37
261	Marifu	site 26	sika deer	2017	1-Jul	summer	10:42
262	Marifu	site 26	sika deer	2017	4-Jul	summer	16:03
263	Marifu	site 26	sika deer	2017	14-Jul	summer	1:44
264	Marifu	site 26	sika deer	2017	14-Jul	summer	10:31
265	Marifu	site 26	sika deer	2017	15-Jul	summer	6:18
266	Marifu	site 26	sika deer	2017	17-Jul	summer	16:53
267	Marifu	site 26	sika deer	2017	27-Jul	summer	7:10
268	Marifu	site 26	sika deer	2017	31-Jul	summer	22:10
269	Marifu	site 26	sika deer	2017	6-Aug	summer	6:51
270	Marifu	site 26	sika deer	2017	9-Aug	summer	11:11
271	Marifu	site 26	sika deer	2017	22-Aug	summer	7:09
272	Marifu	site 26	sika deer	2017	23-Aug	summer	10:54
273	Marifu	site 26	sika deer	2017	24-Aug	summer	16:48
274	Marifu	site 26	sika deer	2017	28-Aug	summer	16:16
275	Marifu	site 27	sika deer	2017	10-Jul	summer	11:32
276	Marifu	site 27	sika deer	2017	10-Jul	summer	12:03
277	Marifu	site 27	sika deer	2017	11-Jul	summer	2:27
278	Marifu	site 27	sika deer	2017	9-Aug	summer	23:30
279	Marifu	site 27	sika deer	2017	20-Aug	summer	7:36
280	Marifu	site 27	sika deer	2017	24-Aug	summer	19:39
281	Marifu	site 27	sika deer	2017	8-Oct	autumn	1:16
282	Marifu	site 27	sika deer	2017	9-Oct	autumn	3:08
283	Marifu	site 27	sika deer	2017	21-Oct	autumn	6:29
284	Marifu	site 28	sika deer	2017	7-Jul	summer	9:17
285	Marifu	site 28	sika deer	2017	11-Jul	summer	17:09
286	Marifu	site 28	sika deer	2017	26-Jul	summer	16:38
287	Marifu	site 28	sika deer	2017	3-Aug	summer	9:14
288	Marifu	site 28	sika deer	2017	23-Aug	summer	19:22
289	Marifu	site 28	sika deer	2017	5-Sep	autumn	0:48
290	Marifu	site 28	sika deer	2017	15-Sep	autumn	3:04
291	Marifu	site 28	sika deer	2017	10-Oct	autumn	17:28
292	Marifu	site 28	sika deer	2017	24-Oct	autumn	2:04
293	Marifu	site 29	sika deer	2017	6-Jul	summer	19:34
294	Marifu	site 29	sika deer	2017	18-Jul	summer	7:45
295	Marifu	site 30	sika deer	2017	1-Jul	summer	18:23
296	Marifu	site 30	sika deer	2017	28-Jul	summer	8:21
297	Marifu	site 30	sika deer	2017	10-Oct	autumn	14:43
298	Marifu	site 31	sika deer	2017	26-Jul	summer	4:47
299	Marifu	site 31	sika deer	2017	2-Aug	summer	18:49
300	Marifu	site 31	sika deer	2017	19-Aug	summer	18:06
301	Marifu	site 31	sika deer	2017	18-Sep	autumn	17:57
302	Marifu	site 31	sika deer	2017	25-Sep	autumn	7:53
303	Marifu	site 31	sika deer	2017	1-Oct	autumn	8:50
304	Marifu	site 31	sika deer	2017	1-Oct	autumn	15:41
305	Marifu	site 31	sika deer	2017	8-Oct	autumn	21:49
306	Marifu	site 31	sika deer	2017	10-Oct	autumn	19:45
307	Marifu	site 31	sika deer	2017	26-Oct	autumn	3:59
308	Marifu	site 32	sika deer	2017	22-Jul	summer	23:22
309	Marifu	site 33	sika deer	2017	1-Oct	autumn	9:10
310	Marifu	site 33	sika deer	2017	8-Oct	autumn	2:47
311	Marifu	site 33	sika deer	2017	9-Oct	autumn	3:09
312	Hykecam	site 35	sika deer	2017	1-Jul	summer	13:49
313	Hykecam	site 35	sika deer	2017	30-Jul	summer	12:05
314	Hykecam	site 35	sika deer	2017	9-Aug	summer	13:28
315	Hykecam	site 35	sika deer	2017	15-Aug	summer	11:32
316	Hykecam	site 35	sika deer	2017	4-Sep	autumn	7:25
317	Hykecam	site 35	sika deer	2017	4-Sep	autumn	18:05
318	Hykecam	site 35	sika deer	2017	26-Sep	autumn	6:39
319	Hykecam	site 35	sika deer	2017	29-Sep	autumn	8:12
320	Hykecam	site 35	sika deer	2017	30-Sep	autumn	19:54
321	Hykecam	site 35	sika deer	2017	1-Oct	autumn	6:09
322	Hykecam	site 35	sika deer	2017	2-Oct	autumn	20:17
323	Hykecam	site 35	sika deer	2017	6-Oct	autumn	19:01
324	Hykecam	site 35	sika deer	2017	7-Oct	autumn	1:49
325	Hykecam	site 35	sika deer	2017	7-Oct	autumn	12:04
326	Hykecam	site 35	sika deer	2017	8-Oct	autumn	0:22
327	Hykecam	site 35	sika deer	2017	12-Oct	autumn	7:02
328	Hykecam	site 35	sika deer	2017	16-Oct	autumn	9:31
329	Hykecam	site 35	sika deer	2017	18-Oct	autumn	18:35
330	Hykecam	site 35	sika deer	2017	18-Oct	autumn	22:28
331	Hykecam	site 35	sika deer	2017	19-Oct	autumn	2:11
332	Hykecam	site 35	sika deer	2017	19-Oct	autumn	17:47
333	Hykecam	site 35	sika deer	2017	20-Oct	autumn	15:10
334	Hykecam	site 37	sika deer	2017	29-Jul	summer	21:27
335	Hykecam	site 37	sika deer	2017	31-Jul	summer	15:14
336	Hykecam	site 37	sika deer	2017	9-Aug	summer	9:19
337	Hykecam	site 37	sika deer	2017	9-Sep	autumn	8:08
338	Hykecam	site 37	sika deer	2017	4-Oct	autumn	2:54
339	Hykecam	site 38	sika deer	2017	13-Aug	summer	1:35
340	Hykecam	site 39	sika deer	2017	10-Aug	summer	4:30
341	Hykecam	site 39	sika deer	2017	11-Aug	summer	2:28
342	Hykecam	site 39	sika deer	2017	18-Aug	summer	12:32
343	Hykecam	site 39	sika deer	2017	20-Aug	summer	14:19
344	Hykecam	site 39	sika deer	2017	25-Aug	summer	7:28
345	Hykecam	site 39	sika deer	2017	28-Aug	summer	18:06
